# Supplementary material for: LIFR-Mediated ERBB2 Signaling Is Essential for Successful Embryo Implantation in Mice
Source: Biomolecules. 2025 May 10;15(5):698. doi: 10.3390/biom15050698 (PMC12109566; doi:10.3390/biom15050698)
Supplement: Supplementary file 1 [file biomolecules-15-00698-s001.zip]

Archive with 2 entries (2 files):
- Suppl_data1.xlsx
- Suppl_data2.xlsx
