# Supplementary material for: LIFR-Mediated ERBB2 Signaling Is Essential for Successful Embryo Implantation in Mice
Source: Biomolecules. 2025 May 10;15(5):698. doi: 10.3390/biom15050698 (PMC12109566; doi:10.3390/biom15050698)
Supplement: Supplementary file 1 [file biomolecules-15-00698-s001.zip › Suppl_data1.xlsx]

## Sheet: S1 DEGs Down
Supplemental Data S1. List of differentially expressed genes (DEGs) in Lifr eKO uteri compared with the control uteri at day 4 (1600h) of pregnancy.
Gene ID	logFC	logCPM	PValue	FDR	Gene name
ENSMUSG00000094065	-10.3803	1.95753	7.89044e-06	0.000978932	Gm21541
ENSMUSG00000106082	-6.59756	-1.53209	0.000106292	0.00807105	4930404A12Rik
ENSMUSG00000121171	-6.3478	-1.70671	0.000177628	0.011792
ENSMUSG00000086524	-5.75906	-2.08325	0.000642388	0.0318445	Pabpc1l2a-ps
ENSMUSG00000061259	-5.61104	-2.17858	3.41248e-05	0.00316232	Tmprss11d
ENSMUSG00000111658	-5.56861	-0.851376	2.11719e-09	7.75302e-07	B930092H01Rik
ENSMUSG00000112652	-5.44742	1.57971	0.000475845	0.0254202	AC160411.1
ENSMUSG00000096670	-5.26331	0.0321447	0.000209477	0.0132618	Ighv2-6
ENSMUSG00000046203	-4.87947	3.84717	1.51866e-31	1.05983e-27	Sprr2g
ENSMUSG00000039364	-4.69669	-1.53683	0.000125873	0.00917618	Sectm1b
ENSMUSG00000103385	-4.51369	-0.277186	9.72393e-08	2.18586e-05	Gm37752
ENSMUSG00000068893	-4.35446	0.250895	7.16393e-13	5.24677e-10	Sprr2a2
ENSMUSG00000056293	-4.33626	-0.447772	2.26559e-10	1.02876e-07	Gsdmc2
ENSMUSG00000029371	-4.32827	-0.18116	4.41547e-11	2.22775e-08	Cxcl5
ENSMUSG00000083061	-4.25207	0.58369	0.000107962	0.0081706	Gm12191
ENSMUSG00000094502	-4.10108	0.378348	4.1472e-05	0.00372166	Ighv1-69
ENSMUSG00000111767	-4.04675	-1.41551	1.1087e-05	0.00125859	4930546K05Rik
ENSMUSG00000074445	-4.03401	-1.41771	6.92334e-07	0.000114735	Sprr2a3
ENSMUSG00000067006	-3.91399	0.0352582	1.3748e-10	6.64115e-08	Serpinb5
ENSMUSG00000001497	-3.7027	-2.17974	0.000475561	0.0254202	Pax9
ENSMUSG00000050635	-3.70163	3.24775	1.19134e-23	2.70483e-20	Sprr2f
ENSMUSG00000071862	-3.66094	1.55518	1.74175e-19	2.47155e-16	Lrrtm2
ENSMUSG00000017390	-3.63142	2.37205	2.75234e-19	3.67583e-16	Aldoc
ENSMUSG00000037578	-3.54907	-0.278067	5.14604e-07	8.95798e-05	Pkd2l1
ENSMUSG00000076540	-3.50711	0.722242	0.000362776	0.0207468	Igkv4-80
ENSMUSG00000011034	-3.37153	3.80014	5.24983e-30	2.14339e-26	Slc5a1
ENSMUSG00000090191	-3.27675	-0.496707	2.25268e-06	0.00033428	9230105E05Rik
ENSMUSG00000062061	-3.2637	-1.0513	5.5249e-07	9.476e-05	Obp2a
ENSMUSG00000024987	-3.12434	4.14451	5.23407e-12	3.21174e-09	Cyp26a1
ENSMUSG00000107272	-3.07462	-0.831214	0.000692426	0.0335384	Gm34583
ENSMUSG00000079543	-3.04735	1.054	3.69705e-05	0.00335751	Igkv13-85
ENSMUSG00000043873	-3.0352	-0.407334	3.57626e-08	9.66612e-06	Chil5
ENSMUSG00000045027	-3.02927	0.176909	4.66924e-07	8.28206e-05	Prss22
ENSMUSG00000096515	-3.01935	0.950553	0.000835198	0.0384631	Igkv14-100
ENSMUSG00000103092	-2.8754	-0.957074	0.000545941	0.0282347	Pcdha5
ENSMUSG00000022382	-2.85417	1.08661	4.84632e-09	1.52821e-06	Wnt7b
ENSMUSG00000050359	-2.81355	-1.17457	6.44518e-06	0.000822086	Sprr1a
ENSMUSG00000017204	-2.80573	-0.855374	5.49045e-06	0.000716409	Gsdma
ENSMUSG00000048482	-2.74003	-1.41696	0.000333798	0.0195828	Bdnf
ENSMUSG00000020140	-2.69134	2.55868	8.10426e-10	3.2857e-07	Lgr5
ENSMUSG00000018924	-2.63463	7.85785	1.86722e-31	1.05983e-27	Alox15
ENSMUSG00000028003	-2.58335	1.16685	5.01649e-05	0.00433058	Lrat
ENSMUSG00000018623	-2.51811	-0.59741	0.000752739	0.0354568	Mmp7
ENSMUSG00000073529	-2.44551	-0.965792	2.25308e-05	0.00226345	F830208F22Rik
ENSMUSG00000090171	-2.40092	-1.00991	0.000133972	0.00962567	Ugt1a2
ENSMUSG00000117748	-2.22249	3.85253	7.1665e-05	0.00572916
ENSMUSG00000113535	-2.21532	3.10175	1.66935e-10	7.73487e-08	AU015791
ENSMUSG00000042808	-2.20819	5.83971	1.7339e-18	2.18703e-15	Gpx2
ENSMUSG00000024727	-2.15972	2.09575	8.37114e-08	1.93937e-05	Trpm6
ENSMUSG00000021795	-2.15222	2.29547	5.31033e-05	0.00453255	Sftpd
ENSMUSG00000021594	-2.11895	4.65472	3.48408e-18	4.16329e-15	Srd5a1
ENSMUSG00000029378	-2.10595	2.86582	1.25193e-06	0.000197387	Mcub
ENSMUSG00000039236	-2.08758	4.70497	3.63604e-22	6.87938e-19	Isg20
ENSMUSG00000028386	-2.05131	0.594394	0.000308653	0.0182017	Slc46a2
ENSMUSG00000058952	-2.04874	1.48376	4.24848e-07	7.73225e-05	Cfi
ENSMUSG00000026822	-2.02841	2.01014	3.19031e-05	0.00298766	Lcn2
ENSMUSG00000000308	-2.00883	3.33781	6.85348e-08	1.62085e-05	Ckmt1
ENSMUSG00000050747	-1.99291	-1.15229	0.000401306	0.0222773	Trim15
ENSMUSG00000055978	-1.97461	4.15928	1.33734e-22	2.76028e-19	Fut2
ENSMUSG00000000567	-1.96834	2.06798	1.06136e-08	3.21295e-06	Sox9
ENSMUSG00000026764	-1.96474	5.73334	1.34478e-21	2.34861e-18	Kif5c
ENSMUSG00000034875	-1.95158	7.50406	5.4652e-24	1.37869e-20	Nudt19
ENSMUSG00000035246	-1.85495	4.61029	8.14305e-20	1.23253e-16	Pcyt1b
ENSMUSG00000108084	-1.83637	0.893216	1.71833e-05	0.00184895	Gm7932
ENSMUSG00000112117	-1.81351	1.16471	0.000163139	0.0109583	RF01962
ENSMUSG00000104208	-1.76267	3.31212	0.000806505	0.0375223	Gm37401
ENSMUSG00000025425	-1.72102	-0.571876	0.000690092	0.0335384	St8sia5
ENSMUSG00000038600	-1.69043	3.4493	2.76594e-12	1.74439e-09	Atp6v0a4
ENSMUSG00000041608	-1.66709	3.38239	1.55693e-10	7.36428e-08	Entpd3
ENSMUSG00000047728	-1.63047	1.47068	4.85062e-06	0.000640282	BC025446
ENSMUSG00000029829	-1.61783	3.28764	0.000182149	0.011987	Tmem213
ENSMUSG00000107276	-1.5918	1.45018	0.000130077	0.00940531	Gm42858
ENSMUSG00000026202	-1.58992	5.26842	4.47118e-13	3.38379e-10	Tuba4a
ENSMUSG00000027801	-1.58942	0.163555	0.000696494	0.0336052	Tm4sf4
ENSMUSG00000020953	-1.55446	5.72869	1.01201e-05	0.00118133	Coch
ENSMUSG00000058216	-1.54161	0.753619	3.01838e-05	0.00286734	Gstp3
ENSMUSG00000023259	-1.53758	3.81515	3.91212e-09	1.28726e-06	Slc26a6
ENSMUSG00000026980	-1.51824	4.34103	6.91563e-10	2.85477e-07	Ly75
ENSMUSG00000120856	-1.49585	0.644856	8.94925e-05	0.00698226
ENSMUSG00000015966	-1.487	7.59145	1.04181e-13	8.15632e-11	Il17rb
ENSMUSG00000025429	-1.46717	2.16609	3.09459e-07	6.05686e-05	Pstpip2
ENSMUSG00000022262	-1.46661	1.62701	0.000131929	0.00950895	Dnah5
ENSMUSG00000042734	-1.4557	2.22329	1.15479e-06	0.000185946	Ttc9
ENSMUSG00000028544	-1.45195	0.39219	0.000562752	0.0287764	Slc5a9
ENSMUSG00000029125	-1.41854	6.98775	8.87239e-12	5.30102e-09	Stx18
ENSMUSG00000089951	-1.39398	1.02335	0.00102143	0.045294	Gm14435
ENSMUSG00000028699	-1.3822	5.13699	1.89428e-12	1.26494e-09	Tspan1
ENSMUSG00000020701	-1.36253	1.93362	1.03338e-05	0.00119704	Tmem132e
ENSMUSG00000027994	-1.34443	2.98046	2.61034e-07	5.29206e-05	Mcub
ENSMUSG00000029375	-1.34043	5.05397	9.70952e-08	2.18586e-05	Cxcl15
ENSMUSG00000097768	-1.33142	2.73608	5.16867e-07	8.95798e-05	2310043M15Rik
ENSMUSG00000025931	-1.30212	4.46871	4.80934e-07	8.46444e-05	Paqr8
ENSMUSG00000026073	-1.28929	2.31893	0.00016033	0.0108337	Il1r2
ENSMUSG00000067750	-1.26715	2.91616	5.54298e-05	0.00469581	Khdc1a
ENSMUSG00000054871	-1.25573	7.37396	1.46085e-05	0.00161005	Tmem158
ENSMUSG00000027327	-1.25394	5.58243	4.33036e-14	3.93266e-11	1700037H04Rik
ENSMUSG00000037016	-1.24834	2.5953	0.000293661	0.0176383	Frem2
ENSMUSG00000078954	-1.24678	1.40425	0.000483405	0.0257031	Arhgap8
ENSMUSG00000024479	-1.23022	3.59698	0.00020432	0.0130673	Mal2
ENSMUSG00000095514	-1.22856	1.15154	0.000394063	0.0220365	D13Ertd608e
ENSMUSG00000094027	-1.20215	1.4707	0.000706247	0.0337959	Gm21762
ENSMUSG00000019737	-1.19856	2.12179	0.000142504	0.0100479	Syne4
ENSMUSG00000097828	-1.18405	2.19397	2.27999e-05	0.00227722	6430562O15Rik
ENSMUSG00000027952	-1.18243	5.92925	9.62859e-05	0.00743563	Pmvk
ENSMUSG00002076161	-1.15076	2.742	0.000101006	0.00772963
ENSMUSG00000032841	-1.12373	3.41195	3.34528e-06	0.000469055	Prr5l
ENSMUSG00000046733	-1.10686	3.0365	0.000308591	0.0182017	Gprc5a
ENSMUSG00000090066	-1.09631	3.77803	2.1102e-07	4.47757e-05	1110002E22Rik
ENSMUSG00000039405	-1.0709	7.03471	2.53664e-07	5.28365e-05	Prss23
ENSMUSG00000109446	-1.06759	2.31347	0.000432925	0.023796	Gm9195
ENSMUSG00000035165	-1.05877	2.42954	0.000762108	0.0358238	Kcne3
ENSMUSG00000015971	-1.05321	6.96681	2.65777e-10	1.18318e-07	Actr8
ENSMUSG00000022132	-1.04449	5.2402	0.000135777	0.00969397	Cldn10
ENSMUSG00000048758	-1.02813	9.26992	3.05941e-11	1.69417e-08	Rpl29
ENSMUSG00000020334	-1.02539	3.18956	1.34147e-05	0.00150034	Slc22a4
ENSMUSG00000057421	-1.01524	6.53978	2.17544e-07	4.57326e-05	Las1l
ENSMUSG00000019997	-1.01398	7.2653	5.70903e-08	1.40889e-05	Ctgf
ENSMUSG00000020914	-1.00083	6.00391	6.71487e-08	1.60478e-05	Top2a
ENSMUSG00000090231	-0.996889	4.35852	4.54304e-05	0.00399788	Cfb
ENSMUSG00000051076	-0.995567	4.44462	1.57888e-06	0.000242186	Vtcn1
ENSMUSG00000028328	-0.9876	3.57641	3.69659e-05	0.00335751	Tmod1
ENSMUSG00000030717	-0.983832	3.78288	2.70155e-05	0.00264379	Nupr1
ENSMUSG00000026520	-0.973843	5.58517	9.67384e-06	0.001138	Pycr2
ENSMUSG00000055093	-0.972544	3.56952	0.000664252	0.0328566	Gm8430
ENSMUSG00000056124	-0.970465	6.16978	4.30725e-09	1.37735e-06	B4galt6
ENSMUSG00000024503	-0.958641	6.16806	0.000492829	0.0260214	Spink1
ENSMUSG00000054203	-0.95851	4.63834	0.000367699	0.0208185	Ifi205
ENSMUSG00000040808	-0.938502	8.95847	2.20105e-05	0.002221	S100g
ENSMUSG00000095304	-0.936228	8.05857	9.32484e-05	0.00722564	Plac9
ENSMUSG00000033389	-0.92506	4.35692	4.27007e-06	0.00057028	Arhgap44
ENSMUSG00000025900	-0.901701	3.05032	0.00074299	0.0352168	Rp1
ENSMUSG00000020029	-0.900835	7.71218	3.47989e-08	9.51896e-06	Nudt4
ENSMUSG00000071497	-0.875099	3.03159	0.000433932	0.023796	Nutf2-ps1
ENSMUSG00000037601	-0.873212	6.31521	0.000697724	0.0336052	Nme1
ENSMUSG00000037447	-0.871802	4.62745	1.53861e-05	0.00167945	Arid5a
ENSMUSG00000050921	-0.870108	3.58184	0.000935155	0.0420145	P2ry10
ENSMUSG00000000320	-0.865878	3.47737	0.00105246	0.0462188	Alox12
ENSMUSG00000070284	-0.86546	4.44804	8.69218e-06	0.00104972	Gmppb
ENSMUSG00000056749	-0.857884	5.64917	2.91094e-08	8.05974e-06	Nfil3
ENSMUSG00000053175	-0.831366	4.21632	3.19768e-05	0.00298766	Bcl3
ENSMUSG00000076434	-0.829396	4.92677	0.00108149	0.0469489	Wfdc3
ENSMUSG00000021025	-0.82507	6.4834	5.65525e-06	0.000733696	Nfkbia
ENSMUSG00000020328	-0.819483	5.74935	3.50239e-05	0.00323245	Nudcd2
ENSMUSG00000070639	-0.812502	3.50757	0.000181407	0.0119728	Lrrc8b
ENSMUSG00000028965	-0.800744	4.43725	7.09066e-05	0.00570873	Tnfrsf9
ENSMUSG00000067038	-0.793826	5.5314	0.000377811	0.0212323	Rps12-ps3
ENSMUSG00000001707	-0.78158	5.07484	0.000335734	0.0196456	Eef1e1
ENSMUSG00000001467	-0.774385	4.95786	9.60513e-06	0.00113581	Cyp51
ENSMUSG00000048234	-0.766267	6.05504	1.07547e-05	0.00123946	Rnf149
ENSMUSG00000091537	-0.765492	7.70443	0.000118788	0.00875635	Tma7
ENSMUSG00000016024	-0.762804	6.47633	8.30148e-06	0.00102433	Lbp
ENSMUSG00000013089	-0.756865	4.62303	0.000209699	0.0132618	Etv5
ENSMUSG00000063694	-0.748844	6.94744	7.38673e-05	0.00586393	Cycs
ENSMUSG00000038412	-0.748833	5.44585	0.000112242	0.0083827	Higd1a
ENSMUSG00000018906	-0.745431	5.49396	3.62046e-05	0.00331447	P4ha2
ENSMUSG00000053646	-0.744968	6.26688	3.56439e-06	0.000490461	Plxnb1
ENSMUSG00000006782	-0.720606	5.38125	5.68131e-05	0.00477735	Cnp
ENSMUSG00000001056	-0.718388	6.28033	0.000137472	0.00978421	Nhp2
ENSMUSG00000058258	-0.713437	4.69451	0.00093822	0.0420145	Idi1
ENSMUSG00000020089	-0.710372	5.25282	0.000934237	0.0420145	Ppa1
ENSMUSG00000031955	-0.704172	5.25001	8.54805e-06	0.0010415	Bcar1
ENSMUSG00000027562	-0.697466	6.72676	0.000238427	0.0148308	Car2
ENSMUSG00000029430	-0.696006	8.89483	0.000462181	0.0249221	Ran
ENSMUSG00000048007	-0.688149	5.47383	0.000777464	0.0363949	Timm8a1
ENSMUSG00000020547	-0.68795	7.39411	0.000154157	0.010574	Bzw2
ENSMUSG00000039683	-0.687742	4.20911	0.000797363	0.0371732	Sdk1
ENSMUSG00000000628	-0.687498	4.96372	0.000346096	0.0200821	Hk2
ENSMUSG00000071014	-0.686132	6.12221	0.000347788	0.0200821	Ndufb6
ENSMUSG00000033294	-0.680067	5.24854	0.000196741	0.012726	Noc4l
ENSMUSG00000071637	-0.678779	5.86583	5.1006e-05	0.00438652	Cebpd
ENSMUSG00000042225	-0.676504	5.98922	4.56611e-05	0.00400266	Ammecr1
ENSMUSG00000094686	-0.669801	7.63182	0.000314145	0.0184776	Ccl21a
ENSMUSG00000064357	-0.667252	9.11546	6.04804e-05	0.00501148	mt-Atp6
ENSMUSG00000005481	-0.663999	5.56598	6.58407e-05	0.00539656	Ddx39
ENSMUSG00000022229	-0.662614	4.28158	0.00102912	0.0454692	Atp12a
ENSMUSG00000028741	-0.656148	6.17034	0.000963268	0.0429667	Mrto4
ENSMUSG00000013701	-0.647838	7.03815	0.000346999	0.0200821	Timm23
ENSMUSG00000043091	-0.645016	6.32266	1.09346e-05	0.00124753	Tuba1c
ENSMUSG00000031765	-0.63543	8.01963	0.00110524	0.0475253	Mt1
ENSMUSG00000089727	-0.634947	4.50548	0.00057491	0.029332	Klra8
ENSMUSG00000029610	-0.634384	5.12301	0.000304116	0.018075	Aimp2
ENSMUSG00000021990	-0.630599	5.1785	0.000609537	0.0306171	Spata13
ENSMUSG00000041959	-0.629026	9.30043	0.000496141	0.0261355	S100a10
ENSMUSG00000027201	-0.625721	5.78597	1.71813e-05	0.00184895	Myef2
ENSMUSG00000049313	-0.618199	7.6814	0.000282944	0.0170397	Sorl1
ENSMUSG00000045092	-0.61814	5.46605	0.00023062	0.0144641	S1pr1
ENSMUSG00000037722	-0.608	6.15708	0.000389701	0.0218464	Gnpnat1
ENSMUSG00000035021	-0.607358	4.60745	0.00109332	0.0471874	Baz1a
ENSMUSG00000031917	-0.606954	6.29351	0.000685979	0.0334216	Nip7
ENSMUSG00000069682	-0.603489	5.78732	0.000673799	0.0330311	Gm10275
ENSMUSG00000063229	-0.597812	8.56626	0.000451784	0.0245714	Ldha
ENSMUSG00000031538	-0.59383	6.48858	0.000822428	0.0380074	Plat
ENSMUSG00000022148	-0.591987	4.69905	0.00102938	0.0454692	Fyb
ENSMUSG00000031432	-0.591987	5.44512	0.00107993	0.0469489	Prps1
ENSMUSG00000035673	-0.589284	5.91033	0.000151353	0.0105086	Sbno2
ENSMUSG00000024781	-0.587709	6.42749	0.00056107	0.0287552	Lipa
ENSMUSG00000022126	-0.580505	6.17248	0.00104457	0.045961	Acod1
ENSMUSG00000046402	-0.580498	6.61483	0.000396504	0.0221185	Rbp1
ENSMUSG00000072235	-0.579074	9.12604	0.000558647	0.0286957	Tuba1a
ENSMUSG00000023367	-0.575613	7.92745	0.00036553	0.0207475	Tmem176a
ENSMUSG00000032939	-0.569933	5.39496	0.000685719	0.0334216	Nup93
ENSMUSG00000021464	-0.555441	5.22899	0.00111888	0.0479302	Ror2
ENSMUSG00000027787	-0.55177	5.65253	0.00103213	0.0455019	Nmd3
ENSMUSG00000010830	-0.519537	6.09316	0.000463228	0.0249221	Kdelr3
ENSMUSG00000039682	-0.514314	6.22031	0.00106955	0.0467202	Lap3

## Sheet: S1 DEGs Up
Supplemental Data 1. List of differentially expressed genes (DEGs) in Lifr eKO uteri compared with the control uteri at day 4 (1600h) of pregnancy.
Gene ID	logFC	logCPM	PValue	FDR	Gene name
ENSMUSG00000094497	12.7705	4.323	4.89643e-144	5.82225e-140	Gm8210
ENSMUSG00000083833	12.7705	4.323	5.12883e-144	5.82225e-140	Gm13841
ENSMUSG00000061780	11.9552	3.50995	1.20003e-08	3.493e-06	Cfd
ENSMUSG00000022878	10.425	2.0049	5.28512e-08	1.34824e-05	Adipoq
ENSMUSG00000025479	9.03897	0.67711	2.83673e-07	5.69957e-05	Cyp2e1
ENSMUSG00000030278	8.8358	0.484923	5.60021e-07	9.4886e-05	Cidec
ENSMUSG00000047935	7.82005	2.14453	2.90364e-26	9.41775e-23	Sox1ot
ENSMUSG00000012705	7.72407	1.24756	4.44447e-07	7.94545e-05	Retn
ENSMUSG00000059201	7.31702	-0.861677	1.28889e-05	0.00144866	Lep
ENSMUSG00000081221	6.81683	-1.26767	3.59745e-05	0.00330674	Gm14760
ENSMUSG00000102364	6.41964	-1.53608	1.88665e-05	0.00199231	Ighv8-5
ENSMUSG00000117466	6.35921	-1.59468	7.26252e-08	1.69988e-05
ENSMUSG00000092232	6.27271	-1.63421	0.000675053	0.0330311	Gm20521
ENSMUSG00000030546	5.79391	0.208517	3.42342e-06	0.000476842	Plin1
ENSMUSG00000066704	5.624	-2.09489	5.61336e-05	0.00473776	Cyp2b19
ENSMUSG00000010651	5.29428	-2.2924	0.000522262	0.0272585	Acaa1b
ENSMUSG00000113311	5.28619	-2.29405	0.000468114	0.0251255	Gm47428
ENSMUSG00000094102	5.22032	-0.980896	9.3277e-06	0.00112051	Ighv9-2
ENSMUSG00000107822	5.19499	-2.34693	0.000749872	0.0353952	Olfr1358
ENSMUSG00000112248	5.08339	-2.40495	0.0010953	0.0471874	Gm47910
ENSMUSG00000095633	4.89703	1.42352	6.80315e-05	0.0055521	Igkv4-58
ENSMUSG00000062515	4.79877	2.89275	3.7272e-06	0.000506721	Fabp4
ENSMUSG00000105703	4.74586	6.43593	3.5869e-09	1.21189e-06	Gm43305
ENSMUSG00000028979	4.40631	-0.507581	0.000140665	0.00994912	Masp2
ENSMUSG00000061911	4.20292	-1.72678	0.000121809	0.00894998	Myt1l
ENSMUSG00000044405	4.11877	-1.18966	4.28814e-05	0.00380305	Adig
ENSMUSG00000033080	4.11485	-1.76906	0.000117639	0.00869992	Vsx1
ENSMUSG00000027559	3.9099	3.60192	1.37805e-06	0.000215774	Car3
ENSMUSG00000107374	3.904	-1.35216	0.000153821	0.010574	Gm43172
ENSMUSG00000045318	3.49099	0.938844	5.9803e-14	5.22218e-11	Adra2c
ENSMUSG00000114800	3.44868	-1.65966	2.95542e-05	0.00281932	Gm31600
ENSMUSG00000105594	3.22949	2.64544	3.63601e-10	1.55758e-07	Gm43398
ENSMUSG00000076695	3.22001	0.465085	5.86748e-08	1.43242e-05	Ighv1-18
ENSMUSG00000091618	3.18801	3.45207	3.42242e-11	1.80704e-08	H60c
ENSMUSG00000097730	3.14828	-1.47131	0.000167924	0.0112134	Gm26588
ENSMUSG00000076555	3.13072	0.94136	0.000550558	0.0283614	Igkv4-57-1
ENSMUSG00000083722	3.09662	-0.166749	3.13536e-07	6.0842e-05	Adgrd2-ps
ENSMUSG00000047990	3.04812	0.899212	9.48701e-06	0.00113099	C2cd4a
ENSMUSG00000076939	3.04625	1.46342	0.00107857	0.0469489	Iglv3
ENSMUSG00000029727	3.01416	0.010289	2.26349e-09	7.93407e-07	Cyp3a13
ENSMUSG00000095200	3.01401	-0.49037	7.56245e-06	0.000948607	Ighv1-7
ENSMUSG00000063531	3.00919	3.98152	9.0938e-14	7.37377e-11	Sema3e
ENSMUSG00000024172	2.99326	3.72924	1.32458e-14	1.36697e-11	St6gal2
ENSMUSG00000095565	2.89979	0.686613	2.28685e-05	0.00227722	Ighv2-9-1
ENSMUSG00000076674	2.81675	-0.150743	1.86248e-05	0.00198525	Ighv3-8
ENSMUSG00000105550	2.80446	0.864107	2.6106e-07	5.29206e-05	Gm35585
ENSMUSG00000028255	2.76728	0.660212	8.89612e-10	3.48237e-07	Clca1
ENSMUSG00000010825	2.75225	1.682	6.50393e-10	2.73454e-07	Grid2ip
ENSMUSG00000037443	2.73312	5.38949	1.5825e-06	0.000242186	Cep85
ENSMUSG00000055540	2.72461	-1.24602	0.000200507	0.0129327	Epha6
ENSMUSG00000110386	2.65595	2.09141	7.93962e-05	0.00625906	Gm42031
ENSMUSG00000090113	2.64235	-1.52986	0.000815645	0.0378699	Nhlrc4
ENSMUSG00000048148	2.64103	1.84733	2.25048e-14	2.22152e-11	Nwd1
ENSMUSG00000095981	2.63893	1.23428	0.00107005	0.0467202	Ighv10-1
ENSMUSG00000036585	2.59559	5.72709	5.66434e-30	2.14339e-26	Fgf1
ENSMUSG00000026304	2.53312	1.52327	9.04531e-09	2.7752e-06	Rab17
ENSMUSG00000035864	2.47334	0.273106	1.16388e-06	0.00018609	Syt1
ENSMUSG00000120104	2.42342	1.24209	3.3199e-11	1.79464e-08
ENSMUSG00000026961	2.32208	0.690432	5.67388e-08	1.40889e-05	Lrrc26
ENSMUSG00000037716	2.31809	-1.16941	0.000204006	0.0130673	Ccdc33
ENSMUSG00000037129	2.31689	1.1929	1.81223e-08	5.20821e-06	Tmprss13
ENSMUSG00000040543	2.27266	2.52822	2.95123e-14	2.79186e-11	Pitpnm3
ENSMUSG00000097401	2.24483	0.0476374	0.0005344	0.0277644	Gm26744
ENSMUSG00000042514	2.21567	0.381595	2.3802e-05	0.00235983	Klhl14
ENSMUSG00000085091	2.21022	0.36322	4.39946e-07	7.9274e-05	Egfros
ENSMUSG00000005547	2.17788	0.289458	2.46424e-06	0.000356358	Cyp2a5
ENSMUSG00000020805	2.12972	5.68333	2.94588e-07	5.86695e-05	Slc13a5
ENSMUSG00000030650	2.11009	1.09235	2.26827e-06	0.000334407	Tmc5
ENSMUSG00000014813	2.08181	4.43034	2.63368e-15	2.84738e-12	Stc1
ENSMUSG00000038067	2.06849	3.07314	8.51515e-06	0.0010415	Csf3
ENSMUSG00000095571	2.02207	0.704233	0.00043496	0.023796	Ighv5-17
ENSMUSG00000108254	2.01242	-0.749882	0.000183386	0.0120335	Gm43908
ENSMUSG00000067616	1.97485	0.885191	0.0001261	0.00917618	Klk11
ENSMUSG00000030510	1.94708	1.87171	4.1968e-09	1.3612e-06	Cers3
ENSMUSG00000041737	1.91675	4.5431	1.36098e-12	9.62527e-10	Tmem45b
ENSMUSG00000076532	1.91511	0.267413	0.000626068	0.0312228	Igkv4-91
ENSMUSG00000032226	1.91415	6.01374	4.46626e-25	1.26753e-21	Gcnt3
ENSMUSG00000096336	1.90669	3.95025	0.000984444	0.0437394	Igkv1-135
ENSMUSG00000074768	1.89561	-0.399725	0.000726605	0.0345846	Bhmt
ENSMUSG00000117465	1.89119	3.33312	0.000527989	0.0274942
ENSMUSG00000098814	1.88615	1.64702	0.00085189	0.0390923	Igkv19-93
ENSMUSG00000020566	1.87132	-0.288955	0.000245295	0.0152163	Atp6v1c2
ENSMUSG00000053182	1.84286	1.75483	3.05828e-05	0.00288113	Gm609
ENSMUSG00000071019	1.82425	2.61942	2.1086e-05	0.00217607	Sdr16c6
ENSMUSG00000039419	1.81937	1.83207	1.23469e-07	2.7216e-05	Cntnap2
ENSMUSG00000041193	1.81883	1.62321	6.2472e-09	1.94297e-06	Pla2g5
ENSMUSG00000047155	1.79957	2.22099	7.42424e-05	0.00587317	Cyp4x1
ENSMUSG00000030321	1.78959	1.45475	3.56887e-07	6.75231e-05	Efcab12
ENSMUSG00000024901	1.78204	2.7243	2.98984e-07	5.90272e-05	Peli3
ENSMUSG00000035383	1.77834	-0.489283	0.000627097	0.0312228	Pmch
ENSMUSG00000040653	1.77266	3.43639	3.72851e-11	1.92391e-08	Ppp1r14c
ENSMUSG00000056632	1.75522	1.30532	0.000113704	0.00846408	Dsg3
ENSMUSG00000114693	1.74483	0.682986	0.00025318	0.0156201	Gm41177
ENSMUSG00000032033	1.73713	3.65152	1.1858e-11	6.90318e-09	Barx2
ENSMUSG00000047161	1.71607	0.533731	8.57826e-06	0.0010415	Chst9
ENSMUSG00000020607	1.68661	3.99913	2.69831e-11	1.53156e-08	Fam84a
ENSMUSG00000035686	1.68648	6.54004	5.06396e-20	8.2123e-17	Thrsp
ENSMUSG00000030935	1.6729	0.241555	6.15437e-05	0.00508105	Acsm3
ENSMUSG00000034159	1.66266	0.990274	0.000237502	0.0148138	2310007B03Rik
ENSMUSG00000056458	1.64168	2.37302	1.13913e-08	3.40301e-06	Mok
ENSMUSG00000059146	1.62741	2.65988	3.79209e-08	9.89605e-06	Ntrk3
ENSMUSG00000033618	1.62335	2.53709	2.71811e-06	0.000388126	Map3k13
ENSMUSG00000064293	1.61935	1.12122	0.000342031	0.0199627	Cntn4
ENSMUSG00000052974	1.61557	0.558309	0.000452757	0.0245714	Cyp2f2
ENSMUSG00000022510	1.6131	0.319188	0.000103911	0.00791674	Trp63
ENSMUSG00000024421	1.58211	5.10007	3.68101e-08	9.71786e-06	Lama3
ENSMUSG00000120353	1.57664	-0.0414528	0.000639693	0.0317803
ENSMUSG00000109209	1.5731	2.30495	3.11951e-06	0.000442658	Gm45104
ENSMUSG00000105906	1.55956	5.63812	2.07738e-06	0.000312349	Iglc1
ENSMUSG00000057967	1.54628	0.808987	0.000112036	0.0083827	Fgf18
ENSMUSG00000025175	1.53456	2.43611	1.4385e-06	0.000223697	Fn3k
ENSMUSG00000034584	1.51695	1.31944	0.000480821	0.0256257	Exph5
ENSMUSG00000040969	1.51545	1.46464	0.000252111	0.0155965	Arhgef38
ENSMUSG00000049620	1.49307	0.842085	7.97567e-05	0.00626573	Prss33
ENSMUSG00000111837	1.4909	2.096	2.1771e-06	0.00032519	Gm47135
ENSMUSG00000010154	1.46572	0.947354	5.13711e-05	0.00440124	Spire2
ENSMUSG00000002324	1.45255	4.19659	1.1098e-09	4.27066e-07	Rec8
ENSMUSG00000021061	1.41877	1.77151	1.91916e-05	0.00201725	Sptb
ENSMUSG00000026080	1.41772	3.9669	3.64801e-08	9.71786e-06	Chst10
ENSMUSG00000026639	1.39695	2.67768	9.51461e-06	0.00113099	Lamb3
ENSMUSG00000051832	1.39279	2.19156	3.39638e-05	0.00316031	E230016K23Rik
ENSMUSG00000034813	1.39073	1.20155	0.000229752	0.014459	Grip1
ENSMUSG00000045094	1.38575	1.59458	0.000115222	0.00854902	Arhgef37
ENSMUSG00000026235	1.38317	3.96793	5.67725e-08	1.40889e-05	Epha4
ENSMUSG00000076934	1.37916	5.06316	4.71909e-05	0.00412086	Iglv1
ENSMUSG00000032788	1.3641	6.86609	1.39902e-12	9.62527e-10	Pdxk
ENSMUSG00000061959	1.3627	4.17222	2.19326e-09	7.90409e-07	Ces1e
ENSMUSG00000019982	1.35786	3.18561	1.89513e-08	5.37837e-06	Myb
ENSMUSG00000110702	1.34201	1.66919	5.53404e-05	0.00469581	Gm45767
ENSMUSG00000020183	1.33495	3.93301	2.02115e-05	0.00211466	Cpm
ENSMUSG00000020990	1.30775	5.37984	3.62969e-09	1.21189e-06	Cdkl1
ENSMUSG00000032482	1.30397	3.14133	2.04245e-05	0.00211743	Cspg5
ENSMUSG00000113029	1.30374	1.27603	0.000280211	0.01692	Gm40578
ENSMUSG00000028572	1.29581	6.22031	1.45274e-09	5.49716e-07	Hook1
ENSMUSG00000039092	1.29535	3.33055	3.6746e-07	6.83836e-05	Sptlc3
ENSMUSG00000044313	1.28707	7.11643	9.44757e-17	1.07249e-13	Mab21l3
ENSMUSG00000035284	1.27877	5.51293	6.60941e-06	0.000838324	Vps13c
ENSMUSG00000042064	1.27735	2.77153	2.52388e-05	0.00248062	Myo3b
ENSMUSG00000074912	1.27511	1.5406	8.62654e-05	0.00675369	Gm14207
ENSMUSG00000111283	1.26538	1.69045	0.00049211	0.0260214	E230034D01Rik
ENSMUSG00000032561	1.25118	5.91986	3.40789e-09	1.17231e-06	Acpp
ENSMUSG00000049241	1.22435	0.841631	0.000498493	0.0261986	Hcar1
ENSMUSG00000027895	1.22085	3.11475	0.000206051	0.0131041	Kcnc4
ENSMUSG00000047496	1.21144	2.11509	0.000360481	0.0206676	Rnf152
ENSMUSG00000029074	1.19887	1.67397	0.000259551	0.0159135	Ttll10
ENSMUSG00000024354	1.19606	5.64094	7.4465e-14	6.26168e-11	Slc23a1
ENSMUSG00000029120	1.18829	3.55836	7.00167e-05	0.00567736	Ppp2r2c
ENSMUSG00000037509	1.18227	3.74652	1.00733e-07	2.24219e-05	Arhgef4
ENSMUSG00000096957	1.17815	2.08148	0.0008785	0.0401317	E230013L22Rik
ENSMUSG00000056973	1.17803	5.12288	9.31915e-07	0.00015113	Ces1d
ENSMUSG00000047369	1.17753	4.44412	2.71554e-08	7.61157e-06	Dnah14
ENSMUSG00000043719	1.17677	3.63473	0.000165622	0.0110923	Col6a6
ENSMUSG00000029055	1.17504	2.86659	5.7293e-06	0.00073908	Plch2
ENSMUSG00000032179	1.17246	1.82187	0.000229903	0.014459	Bmp5
ENSMUSG00000028716	1.15754	6.22149	0.000111136	0.0083827	Pdzk1ip1
ENSMUSG00000056220	1.15064	7.36549	2.60896e-12	1.69239e-09	Pla2g4a
ENSMUSG00000048965	1.13919	2.30571	2.12482e-05	0.00218289	Mrgpre
ENSMUSG00000087150	1.13326	3.89667	1.82811e-06	0.000276702	BC064078
ENSMUSG00000022686	1.12313	5.23274	4.19848e-05	0.00374265	B3gnt5
ENSMUSG00000055415	1.11987	4.04604	0.000146276	0.0102186	Atp10b
ENSMUSG00000003477	1.11652	5.52683	0.000973296	0.0433289	Inmt
ENSMUSG00000079355	1.11393	3.82132	0.000205838	0.0131041	Ackr4
ENSMUSG00000120936	1.11148	4.9928	0.000196338	0.012726
ENSMUSG00000031488	1.11012	4.3447	1.19822e-08	3.493e-06	Rab11fip1
ENSMUSG00000028222	1.08838	9.06326	2.29412e-06	0.000336036	Calb1
ENSMUSG00000031169	1.07904	5.15398	2.27147e-09	7.93407e-07	Porcn
ENSMUSG00000024087	1.07761	5.25118	1.65968e-09	6.17726e-07	Cyp1b1
ENSMUSG00000050520	1.07242	4.03363	4.49426e-05	0.00397034	Cldn8
ENSMUSG00000026765	1.0722	1.97399	0.000156581	0.0106686	Lypd6b
ENSMUSG00000096107	1.07202	2.28916	0.000296043	0.0177344	Gm16505
ENSMUSG00000087029	1.07025	2.8351	6.00528e-05	0.00499428	Gm14133
ENSMUSG00000052942	1.07003	4.06559	5.85259e-06	0.000750718	Glis3
ENSMUSG00000023959	1.06605	4.242	0.000621884	0.0310997	Clic5
ENSMUSG00000027843	1.06043	4.74556	3.60045e-07	6.75575e-05	Ptpn22
ENSMUSG00000037185	1.04171	2.32484	0.000145312	0.0101826	Krt80
ENSMUSG00000075217	1.04085	7.78786	6.22853e-11	3.07418e-08	4833423E24Rik
ENSMUSG00000046607	1.03514	3.05713	0.00013506	0.00967321	Hrk
ENSMUSG00000110218	1.02885	2.17933	0.00043848	0.0239309	Gm20219
ENSMUSG00000042359	1.02094	3.78108	4.67273e-06	0.000620408	Osbpl6
ENSMUSG00000020593	1.00686	3.22996	7.16238e-05	0.00572916	Lpin1
ENSMUSG00000030340	1.00361	2.83407	0.000373566	0.0210458	Scnn1a
ENSMUSG00000040412	0.99547	2.51697	0.000507832	0.0265664	5330417C22Rik
ENSMUSG00000053647	0.993946	3.26988	0.000261437	0.0159561	Gper1
ENSMUSG00000027188	0.988836	5.68087	0.000231742	0.0144944	Pamr1
ENSMUSG00000039457	0.986866	5.30599	2.92477e-10	1.277e-07	Ppl
ENSMUSG00000052981	0.986312	3.30074	3.80059e-05	0.00343779	Ube2ql1
ENSMUSG00000035473	0.985553	5.90467	2.15403e-05	0.00219305	Galm
ENSMUSG00000062646	0.972555	5.04387	1.55947e-07	3.37202e-05	Ganc
ENSMUSG00000047730	0.96543	4.95583	6.48573e-08	1.56651e-05	Fcgbp
ENSMUSG00000039611	0.948326	4.48453	1.53721e-07	3.35585e-05	Tmem246
ENSMUSG00000004110	0.945996	3.63251	0.000351319	0.0201933	Cacna1e
ENSMUSG00000057766	0.945287	6.09007	5.42103e-06	0.00071144	Ankrd29
ENSMUSG00000038058	0.945218	5.22967	8.80772e-08	2.0199e-05	Nod1
ENSMUSG00000055639	0.945124	5.06862	3.42106e-07	6.58236e-05	Dach1
ENSMUSG00000034917	0.940852	4.41293	4.2571e-07	7.73225e-05	Tjp3
ENSMUSG00000027429	0.940716	7.5211	5.25383e-08	1.34824e-05	Sec23b
ENSMUSG00000097814	0.936716	3.61645	0.00037294	0.0210458	Panct2
ENSMUSG00000030302	0.935391	5.93108	8.60267e-07	0.000140514	Atp2b2
ENSMUSG00000020151	0.926084	5.11666	1.87664e-05	0.00199099	Ptprr
ENSMUSG00000042797	0.925919	5.27392	5.91688e-07	9.95087e-05	Aqp11
ENSMUSG00000027356	0.925764	5.36665	1.97176e-07	4.22329e-05	Fermt1
ENSMUSG00000032763	0.919149	5.65791	8.65574e-10	3.44772e-07	Ilvbl
ENSMUSG00000004988	0.917717	7.72576	2.19968e-05	0.002221	Fxyd4
ENSMUSG00000074653	0.911831	5.09586	5.73631e-05	0.0048058	Lrrc31
ENSMUSG00000026479	0.91129	6.11352	5.55104e-07	9.476e-05	Lamc2
ENSMUSG00000028803	0.90456	5.20266	3.55742e-07	6.75231e-05	Nipal3
ENSMUSG00000030268	0.89999	6.94941	6.69636e-07	0.00011179	Bcat1
ENSMUSG00000075511	0.89199	4.72903	3.80246e-06	0.000513876	1700001L05Rik
ENSMUSG00000026380	0.884801	7.04535	7.03713e-06	0.000887617	Tfcp2l1
ENSMUSG00000063558	0.878135	4.10386	0.000278408	0.0168559	Aox1
ENSMUSG00000034450	0.874375	4.47902	2.92935e-05	0.00281423	Gulo
ENSMUSG00000036528	0.873133	3.56393	0.000460135	0.0248736	Ppfibp2
ENSMUSG00000041886	0.869318	3.28651	0.000151919	0.0105157	Macc1
ENSMUSG00000009378	0.867782	4.38173	2.93769e-05	0.00281423	Slc16a12
ENSMUSG00000090086	0.864024	4.71845	2.45204e-05	0.00242049	AI480526
ENSMUSG00000062444	0.863409	5.68613	3.65098e-06	0.000499348	Ap3b2
ENSMUSG00000019989	0.858566	8.45805	3.92007e-07	7.23587e-05	Enpp3
ENSMUSG00000035493	0.84911	7.22068	0.00025719	0.0158245	Tgfbi
ENSMUSG00000030862	0.84655	5.14805	1.43607e-05	0.00159046	Cpxm2
ENSMUSG00000027463	0.843326	3.83399	2.14162e-05	0.00219024	Slc52a3
ENSMUSG00000026655	0.842587	6.62655	7.042e-05	0.00568973	Fam107b
ENSMUSG00000110195	0.842372	4.24288	7.25213e-05	0.00577728	Pde2a
ENSMUSG00000015568	0.837695	5.02919	0.000594751	0.0302086	Lpl
ENSMUSG00000053411	0.831874	4.80312	2.56982e-07	5.29206e-05	Cbx7
ENSMUSG00000038393	0.830263	8.66133	1.0883e-05	0.00124753	Txnip
ENSMUSG00000072966	0.829835	3.87452	4.09111e-05	0.00368589	Gprasp2
ENSMUSG00000068876	0.823933	4.43684	3.49738e-06	0.000484175	Cgn
ENSMUSG00000041362	0.818246	4.907	3.34685e-06	0.000469055	Shtn1
ENSMUSG00000093445	0.817421	4.48515	0.000157265	0.0106686	Lrch4
ENSMUSG00000023963	0.8168	4.86532	1.6542e-05	0.00179698	Cyp39a1
ENSMUSG00000043088	0.816089	4.31759	2.03427e-05	0.00211743	Il17re
ENSMUSG00000071847	0.807424	7.13816	1.38916e-05	0.00154605	Apcdd1
ENSMUSG00000074272	0.803367	4.57999	1.18428e-05	0.0013377	Ceacam1
ENSMUSG00000020646	0.802484	4.64914	1.5894e-06	0.000242186	Mboat2
ENSMUSG00000040693	0.802088	3.99712	0.000274677	0.0166745	Slco4c1
ENSMUSG00000038244	0.791572	5.76856	8.02438e-07	0.000132019	Mical2
ENSMUSG00000054728	0.790593	3.64351	0.000160942	0.0108428	Phactr1
ENSMUSG00000056758	0.785312	4.02895	0.000692807	0.0335384	Hmga2
ENSMUSG00000060548	0.782529	4.92682	0.00011196	0.0083827	Tnfrsf19
ENSMUSG00000041540	0.777675	5.24294	1.21761e-06	0.000193318	Sox5
ENSMUSG00000056162	0.775483	4.44372	0.000101114	0.00772963	Cndp1
ENSMUSG00000033703	0.772344	5.05862	2.64446e-06	0.000379999	Fuk
ENSMUSG00000037426	0.766113	4.74902	0.000178554	0.0118189	Depdc5
ENSMUSG00000040111	0.76093	5.61	3.84648e-06	0.000516748	Gramd1b
ENSMUSG00000035547	0.754185	4.58456	1.53692e-05	0.00167945	Capn5
ENSMUSG00000031775	0.74978	5.85916	4.20356e-05	0.00374265	Pllp
ENSMUSG00000034382	0.748685	3.83876	0.000412637	0.0227944	AI661453
ENSMUSG00000000901	0.747876	4.40907	0.000260038	0.0159135	Mmp11
ENSMUSG00000038967	0.747319	4.76758	7.679e-06	0.000957934	Pdk2
ENSMUSG00000051669	0.74575	5.14557	6.82274e-05	0.0055521	AU021092
ENSMUSG00000066800	0.741938	4.51564	0.000401314	0.0222773	Rnasel
ENSMUSG00000040584	0.740621	5.11934	0.000155788	0.0106536	Abcb1a
ENSMUSG00000048249	0.736413	5.17235	0.000125861	0.00917618	Crebrf
ENSMUSG00000032420	0.735278	5.34498	0.000148704	0.0103564	Nt5e
ENSMUSG00000030257	0.734716	5.06154	1.73843e-05	0.00186176	Srgap3
ENSMUSG00000100303	0.733288	5.16587	0.000615113	0.030829	2600014E21Rik
ENSMUSG00000022297	0.732012	7.22363	2.38774e-06	0.000347508	Fzd6
ENSMUSG00000035713	0.729459	3.87409	0.00115658	0.049359	Usp35
ENSMUSG00000022358	0.728961	6.53361	9.7817e-05	0.00752826	Fbxo32
ENSMUSG00000031790	0.716226	5.10342	1.01462e-05	0.00118133	Mmp15
ENSMUSG00000039958	0.707421	5.34838	5.89994e-05	0.00492471	Etfbkmt
ENSMUSG00000071203	0.700824	5.42219	0.000127166	0.00922422	Naip5
ENSMUSG00000004231	0.697651	4.27637	0.000139928	0.00992788	Pax2
ENSMUSG00000020623	0.692391	4.61474	0.000265868	0.016183	Map2k6
ENSMUSG00000034614	0.691004	5.00505	0.000550889	0.0283614	Pik3ip1
ENSMUSG00000023764	0.683424	5.77817	2.91515e-05	0.00281423	Sfi1
ENSMUSG00000040557	0.677839	4.33366	0.000818103	0.0379066	Mettl27
ENSMUSG00000034285	0.672074	6.51034	3.04867e-05	0.00288113	Nipsnap1
ENSMUSG00000001768	0.668443	6.14864	9.07011e-05	0.00705232	Rin2
ENSMUSG00000019970	0.667863	5.81847	0.000157416	0.0106686	Sgk1
ENSMUSG00000021903	0.659612	5.86396	0.000488241	0.0258996	Galnt15
ENSMUSG00000004655	0.656599	7.76541	0.000723346	0.0345018	Aqp1
ENSMUSG00000036617	0.649848	5.45732	0.000545494	0.0282347	Etl4
ENSMUSG00000073600	0.648776	4.38352	0.000584409	0.0297498	Prob1
ENSMUSG00000018849	0.645133	5.31471	0.000407391	0.0225595	Wwc1
ENSMUSG00000042035	0.643446	5.43302	0.000184204	0.0120524	Igsf3
ENSMUSG00000054889	0.64137	5.3978	0.000143799	0.0101078	Dsp
ENSMUSG00000001334	0.637054	5.66337	6.50169e-05	0.00534835	Fndc5
ENSMUSG00000044250	0.63311	5.08444	0.000153833	0.010574	Pced1b
ENSMUSG00000040562	0.632498	9.35814	0.000672618	0.0330311	Gstm2
ENSMUSG00000003934	0.631864	5.0959	0.000415044	0.0228718	Efnb3
ENSMUSG00000026604	0.631071	5.42744	0.000201107	0.0129347	Ptpn14
ENSMUSG00000044098	0.630992	5.9279	0.000852303	0.0390923	Rsbn1
ENSMUSG00000030207	0.630635	6.59321	2.92387e-05	0.00281423	Fam234b
ENSMUSG00000018042	0.630215	8.50667	4.94369e-05	0.00428403	Cyb5r3
ENSMUSG00000021367	0.630069	4.37178	0.000346428	0.0200821	Edn1
ENSMUSG00000023960	0.62845	5.76717	0.0005077	0.0265664	Enpp5
ENSMUSG00000020100	0.628298	4.90529	0.00114138	0.048802	Slc29a3
ENSMUSG00000026638	0.625489	7.57034	2.72785e-05	0.00265807	Irf6
ENSMUSG00000068740	0.62497	4.91202	0.000674387	0.0330311	Celsr2
ENSMUSG00000064127	0.620428	5.76561	0.00088176	0.0401997	Med14
ENSMUSG00000012350	0.61869	5.69207	0.000173365	0.0115428	Ehf
ENSMUSG00000020263	0.613353	6.34872	0.00036394	0.0207475	Appl2
ENSMUSG00000027799	0.605502	6.08845	0.000672103	0.0330311	Nbea
ENSMUSG00000040146	0.601483	4.88358	0.000186073	0.0121396	Rgl3
ENSMUSG00000057193	0.594662	6.91089	4.91038e-05	0.00427147	Slc44a2
ENSMUSG00000048387	0.59142	4.53351	0.000946017	0.0422802	Osr1
ENSMUSG00000041439	0.590524	4.77276	0.00109455	0.0471874	Mfsd6
ENSMUSG00000048218	0.589474	5.21606	0.000348501	0.0200821	Amigo2
ENSMUSG00000021728	0.588764	7.50145	0.000869136	0.039784	Emb
ENSMUSG00000047878	0.58856	6.59734	0.000306972	0.0181971	A4galt
ENSMUSG00000020034	0.584347	5.42307	0.000707058	0.0337959	Tcp11l2
ENSMUSG00000029787	0.581102	6.2084	0.000700108	0.0336052	Avl9
ENSMUSG00000020827	0.57338	5.58542	0.000364957	0.0207475	Mink1
ENSMUSG00000030583	0.570785	5.47276	0.000927809	0.0419621	Sipa1l3
ENSMUSG00000040483	0.566059	5.63149	0.000453463	0.0245714	Xaf1
ENSMUSG00000024978	0.564982	5.83796	0.000192305	0.0125103	Gpam
ENSMUSG00000031278	0.56193	7.14193	0.000607488	0.0306171	Acsl4
ENSMUSG00000037703	0.556496	4.70632	0.000765444	0.0359063	Lzts3
ENSMUSG00000021830	0.549676	5.81977	0.00108857	0.0471657	Txndc16
ENSMUSG00000023055	0.544794	5.65246	0.000936611	0.0420145	Calcoco1
ENSMUSG00000040327	0.540685	4.93001	0.000895189	0.0407302	Cul9
ENSMUSG00000033022	0.540316	6.12593	0.000744802	0.0352292	Cdo1
ENSMUSG00000020758	0.539314	5.6033	0.000301937	0.0180399	Itgb4
ENSMUSG00000016382	0.533484	8.32485	0.000302955	0.0180533	Pls3
ENSMUSG00000025025	0.531508	5.68114	0.000699694	0.0336052	Mxi1
ENSMUSG00000027257	0.530199	6.35939	0.000598796	0.0303461	Pacsin3
ENSMUSG00000062312	0.528481	5.42185	0.000605184	0.0306016	Erbb2
ENSMUSG00000063354	0.520608	8.17367	0.000786917	0.0367616	Slc39a4
ENSMUSG00000005533	0.519489	5.82172	0.00110856	0.047578	Igf1r
ENSMUSG00000038332	0.519139	6.15791	0.000937002	0.0420145	Sesn1
ENSMUSG00000030849	0.514459	7.13928	0.000608349	0.0306171	Fgfr2
ENSMUSG00000024942	0.512086	6.56236	0.000823628	0.0380074	Capn1
ENSMUSG00000021109	0.500923	7.94308	0.000734341	0.0348796	Hif1a
ENSMUSG00000043384	0.500852	5.9935	0.000904561	0.0410743	Gprasp1
ENSMUSG00000040859	0.489139	6.54139	0.00105967	0.0464453	Bsdc1
ENSMUSG00000048450	0.482569	7.95898	0.000915728	0.0414984	Msx1
