# Supplementary material for: LIFR-Mediated ERBB2 Signaling Is Essential for Successful Embryo Implantation in Mice
Source: Biomolecules. 2025 May 10;15(5):698. doi: 10.3390/biom15050698 (PMC12109566; doi:10.3390/biom15050698)
Supplement: Supplementary file 1 [file biomolecules-15-00698-s001.zip › Suppl_data2.xlsx]

## Sheet: S2 Both down
Supplemental Data S2. Down-regluted DEGs in both Lifr eKO and Gp130 eKO.
Gene ID	Gene name
ENSMUSG00000028386	Slc46a2
ENSMUSG00000068893	Sprr2a2
ENSMUSG00000026980	Ly75
ENSMUSG00000097768	2310043M15Rik
ENSMUSG00000018924	Alox15
ENSMUSG00000039405	Prss23
ENSMUSG00000024987	Cyp26a1
ENSMUSG00000025429	Pstpip2
ENSMUSG00000073529	F830208F22Rik
ENSMUSG00000020140	Lgr5
ENSMUSG00000027994	Mcub
ENSMUSG00000071862	Lrrtm2
ENSMUSG00000027801	Tm4sf4
ENSMUSG00000050747	Trim15
ENSMUSG00000020334	Slc22a4
ENSMUSG00000019997	Ctgf
ENSMUSG00000057421	Las1l
ENSMUSG00000029378	Mcub
ENSMUSG00000090066	1110002E22Rik
ENSMUSG00000021594	Srd5a1
ENSMUSG00000046203	Sprr2g
ENSMUSG00000025931	Paqr8
ENSMUSG00000104208	Gm37401
ENSMUSG00000111658	B930092H01Rik
ENSMUSG00000024727	Trpm6
ENSMUSG00000041608	Entpd3
ENSMUSG00000029371	Cxcl5
ENSMUSG00000023259	Slc26a6
ENSMUSG00000042808	Gpx2
ENSMUSG00000045027	Prss22
ENSMUSG00000020953	Coch

## Sheet: S2 Both Up
Supplemental Data S2. Up-regluted DEGs in both Lifr eKO and Gp130 eKO.
Gene ID	Gene name
ENSMUSG00000034159	2310007B03Rik
ENSMUSG00000041737	Tmem45b
ENSMUSG00000042064	Myo3b
ENSMUSG00000028255	Clca1
ENSMUSG00000030650	Tmc5
ENSMUSG00000032226	Gcnt3
ENSMUSG00000028572	Hook1
ENSMUSG00000108254	Gm43908
ENSMUSG00000022686	B3gnt5
ENSMUSG00000036585	Fgf1
ENSMUSG00000020990	Cdkl1
ENSMUSG00000048148	Nwd1
ENSMUSG00000120104
ENSMUSG00000020607	Fam84a
ENSMUSG00000037509	Arhgef4
ENSMUSG00000047161	Chst9
ENSMUSG00000083722	Adgrd2-ps
ENSMUSG00000063531	Sema3e
ENSMUSG00000035864	Syt1
ENSMUSG00000047496	Rnf152
ENSMUSG00000067616	Klk11
ENSMUSG00000098814	Igkv19-93
ENSMUSG00000032033	Barx2
ENSMUSG00000035284	Vps13c
ENSMUSG00000026304	Rab17
ENSMUSG00000020183	Cpm
ENSMUSG00000019982	Myb
ENSMUSG00000037185	Krt80
ENSMUSG00000032788	Pdxk
ENSMUSG00000026080	Chst10
ENSMUSG00000029120	Ppp2r2c
ENSMUSG00000052974	Cyp2f2
ENSMUSG00000029055	Plch2
ENSMUSG00000027843	Ptpn22
ENSMUSG00000055415	Atp10b
ENSMUSG00000052942	Glis3
ENSMUSG00000042514	Klhl14
ENSMUSG00000090113	Nhlrc4
ENSMUSG00000024354	Slc23a1
ENSMUSG00000059146	Ntrk3
ENSMUSG00000005547	Cyp2a5
ENSMUSG00000055540	Epha6
ENSMUSG00000117466
ENSMUSG00000024901	Peli3
ENSMUSG00000026961	Lrrc26
ENSMUSG00000039092	Sptlc3
ENSMUSG00000075217	4833423E24Rik
ENSMUSG00000026639	Lamb3
ENSMUSG00000051832	E230016K23Rik
ENSMUSG00000024172	St6gal2
ENSMUSG00000038067	Csf3
ENSMUSG00000026765	Lypd6b
ENSMUSG00000042359	Osbpl6
ENSMUSG00000056220	Pla2g4a
ENSMUSG00000045318	Adra2c
ENSMUSG00000047935	Sox1ot
ENSMUSG00000032561	Acpp
